# Supplementary material for: Reliability of 95% confidence interval revealed by expected quality-of-life scores: an example of nasopharyngeal carcinoma patients after radiotherapy using EORTC QLQ-C 30
Source: Health Qual Life Outcomes. 2010 Jul 13;8:68. doi: 10.1186/1477-7525-8-68 (PMC2912790; doi:10.1186/1477-7525-8-68)
Supplement: Additional file 2 — Author-made A Excel-VBA module computing test Cronbach's α, item/person skewness coefficient and person expected response score. Excel-VBA routine of a calculation demonstration for skewness and its plotting. [file 1477-7525-8-68-S2.XLS]

## Sheet: Note
Function Skew_AS(n As Variant, arr() As Single)
Dim i As Long
Dim avg As Single, sd As Single, SumTo3 As Single
If n < 4 Then n = 4
avg = Mean_AS(n, arr)
sd = (Var_AS(n, arr)) ^ 0.5
SumTo3 = 0
If sd > 0 Then
For i = 1 To n
SumTo3 = SumTo3 + ((arr(i) - avg) / sd) ^ 3
Next i
Skew_AS = SumTo3 * (n / ((n - 1) * (n - 2)))
Else
Skew_AS = 0
End If
End Function
Sub boot500()
With Sheets("main")
person = .Cells(1, 12)
intIteration = Sheets("main").Range("k1").Value
'Array for original values
ReDim hold2(intIteration) As Single 'Bootstrapped array
ReDim hold2_skew(intIteration) As Single
ReDim arr_m(intIteration) As Single
ReDim hold2_kurtosis(intIteration) As Single
'Read GPA values into array
'For i = 1 To cluster
' Arr(i) = .Cells(i + 1, 3) ' frequent square
' Next i
For j = 1 To intIteration
Randomize
'Read bootstrapped GPA values into array
freq = 0: mnum = 0: delta = 0: sumperson = 0
For jk = 1 To intIteration
mnum = Int(Rnd * person) + 1
arr_m(jk) = Int(.Cells(mnum + 1, 13))
Next jk
hold2_skew(j) = Skew_AS(intIteration, arr_m)
hold2_kurtosis(j) = turtos_AS(intIteration, arr_m)
Next j
Sheets("fre").Cells(22, 4) = "2.5% delta"
Sheets("fre").Cells(21, 4) = "skew_median"
Sheets("fre").Cells(23, 4) = "97.5% delta"
Sheets("fre").Cells(21, 5) = median(hold2_skew)
Sheets("fre").Cells(25, 4) = "2.5% delta"
Sheets("fre").Cells(24, 4) = "Kurtosis"
Sheets("fre").Cells(26, 4) = "97.5% delta"
Sheets("fre").Cells(24, 5) = median(hold2_kurtosis)
Call Sort(hold2_skew)
mtrue1 = 0: mtrue2 = 0
For j = 1 To intIteration
If j > intIteration * 0.025 And mtrue1 = 0 Then
Sheets("fre").Cells(22, 5) = hold2_skew(j)
Sheets("fre").Cells(25, 5) = hold2_kurtosis(j)
mtrue1 = 1
End If
If j > intIteration * 0.975 And mtrue2 = 0 Then
Sheets("fre").Cells(23, 5) = hold2_skew(j)
Sheets("fre").Cells(26, 5) = hold2_kurtosis(j)
mtrue2 = 1
End If
Next j
End With
' MsgBox "end of Bootstrapping"
End Sub

## Sheet: poly2
Stage_group	1	2	3	4	5	6	7	8	9	10	11	12	13	14	15	16	17	18	19	20	21	22	23	24	25	26	27	28
3	2	2	2	2	1	2	2	2	1	2	2	2	1	1	1	2	1	2	1	2	1	2	1	2	1	2	2	1
3	1	2	2	1	1	2	2	2	2	2	1	2	2	2	2	2	1	1	1	1	2	1	1	1	2	2	2	2
3	3	3	3	2	1	2	1	1	2	1	1	2	1	1	2	1	2	1	2	2	1	1	2	2	2	1	1	1
4	1	1	1	3	1	1	1	1	1	1	1	1	1	1	1	1	1	1	1	1	2	1	1	1	1	3	1	4
4	1	1	1	1	1	1	1	1	4	2	2	2	2	2	1	2	2	2	2	2	1	1	1	2	1	2	2	2
4	2	1	1	1	1	1	1	1	3	2	4	3	1	2	2	1	1	2	3	2	2	2	2	2	3	4	1	4
3	2	2	1	1	1	1	1	2	1	2	1	2	3	3	3	1	2	2	3	1	2	1	2	2	2	2	2	1
2	1	1	1	2	1	1	1	1	2	1	1	1	1	1	1	1	1	1	2	1	1	1	1	2	1	1	2	1
4	1	2	1	2	1	1	2	1	1	1	2	2	1	1	1	1	1	2	1	1	2	2	2	2	2	1	1	2
3	1	1	1	1	1	1	1	1	1	1	1	1	1	1	1	1	1	1	1	1	1	1	1	1	1	1	1	1
4	1	1	1	1	1	1	1	1	1	1	1	2	1	1	1	1	1	1	1	1	2	2	1	2	1	1	1	1
4	2	2	1	2	2	1	1	1	1	2	2	2	2	2	1	1	1	2	1	2	2	1	1	1	1	1	1	1
2	2	2	1	2	1	2	3	1	1	2	2	2	2	1	1	1	1	2	1	2	2	3	2	3	2	3	3	2
1	2	2	2	3	1	2	3	1	1	2	4	2	2	1	1	2	1	3	4	1	4	2	2	1	3	1	3	4
4	1	1	1	1	1	1	1	1	1	2	3	1	1	1	1	2	1	2	1	1	2	1	2	1	1	2	2	1
3	2	2	1	2	1	2	2	1	2	2	2	2	1	1	1	1	1	2	2	1	2	2	2	2	2	2	2	2
4	2	2	1	2	1	2	2	1	1	2	2	2	2	1	1	2	2	2	1	2	2	2	2	2	1	2	3	3
3	2	1	1	2	1	1	1	1	2	2	1	1	1	1	1	1	1	1	1	1	2	1	1	1	1	1	1	2
3	1	1	1	1	1	1	1	1	2	2	2	2	2	2	1	1	2	2	1	2	2	2	2	2	2	2	2	2
1	2	2	1	2	1	1	1	1	1	2	1	1	1	1	1	2	1	2	1	1	2	2	1	2	2	3	3	3
3	1	2	1	1	1	1	2	1	2	2	2	2	2	1	1	1	2	2	1	2	2	1	2	2	1	2	2	1
4	2	3	1	2	1	2	3	2	1	2	2	3	2	1	1	3	1	2	1	2	2	3	3	3	2	2	3	3
2	2	2	1	1	1	1	1	2	1	1	1	2	1	1	1	1	1	2	1	1	1	1	1	2	1	1	1	1
3	3	3	2	3	1	1	1	2	2	3	2	3	2	1	1	1	1	3	1	3	2	2	1	2	2	1	2	2
2	1	1	1	1	1	1	1	1	1	1	1	1	1	1	1	1	1	1	1	1	1	1	1	1	1	1	1	1
4	2	2	1	2	1	1	1	1	1	2	2	2	2	2	2	1	2	2	2	2	1	2	2	2	2	2	2	2
2	1	1	1	1	1	1	1	1	1	1	2	1	1	2	1	1	1	1	1	1	1	1	1	2	2	2	2	3
4	2	2	2	2	1	2	1	2	2	2	2	2	2	1	1	1	1	2	2	1	2	2	2	2	2	1	1	1
2	1	1	1	3	1	1	1	1	1	2	3	2	1	1	1	1	2	2	1	1	1	1	2	1	1	1	2	1
3	1	1	1	1	1	1	1	1	2	2	3	2	2	2	2	2	2	2	1	1	2	2	2	2	2	1	2	2
2	3	1	1	1	1	1	1	2	2	2	2	2	1	2	2	1	2	2	2	1	2	2	1	2	2	2	1	1
4	1	1	1	1	1	1	2	1	1	2	1	2	1	1	1	1	2	2	1	1	1	1	2	2	1	3	1	2
3	1	1	1	2	1	1	1	1	1	2	1	2	2	1	1	2	2	2	1	1	1	2	1	2	1	1	1	1
4	1	1	1	2	1	1	1	2	2	1	1	2	2	2	2	1	1	2	1	2	1	1	2	1	1	1	1	1
2	2	2	1	1	1	1	2	2	1	2	2	2	1	1	1	1	2	2	1	1	2	2	1	2	2	1	2	1
4	2	2	1	2	1	2	2	1	2	2	2	2	1	1	1	2	1	2	1	1	2	2	2	2	1	2	2	2
1	1	1	1	1	1	1	1	2	1	2	1	1	1	1	1	2	2	1	1	1	2	2	2	2	2	4	4	4
1	1	1	1	2	1	1	1	1	2	2	2	2	1	1	1	2	2	2	2	1	1	2	2	2	2	2	1	2
1	1	2	1	1	1	2	2	2	2	2	2	2	2	2	2	1	1	2	2	2	2	2	2	2	2	2	2	2
3	1	1	1	1	1	1	1	1	1	1	1	1	1	1	2	1	2	2	1	1	1	1	1	1	2	2	2	3
1	1	1	1	1	1	1	1	1	1	2	1	1	1	1	1	1	1	1	1	1	2	2	1	2	1	2	1	1
3	3	2	1	1	1	3	3	1	1	3	1	2	2	2	2	2	1	2	1	1	2	3	1	3	1	2	2	2
4	3	1	1	1	1	1	1	1	2	2	2	2	2	2	2	2	2	2	2	2	2	2	2	1	1	2	4	4
1	1	3	3	1	1	1	1	2	2	2	2	2	2	1	1	1	1	2	2	1	2	2	2	2	2	2	2	3
3	2	2	2	1	1	1	1	4	2	3	2	4	2	1	1	1	2	4	3	2	4	4	4	4	2	4	4	2
4	3	3	2	3	1	1	2	3	3	2	2	2	1	2	1	1	1	2	3	1	1	3	1	2	2	4	4	4
3	3	4	2	3	4	2	2	3	2	3	2	3	2	2	2	2	2	3	2	2	2	3	2	2	3	2	2	2
3	1	1	1	1	1	2	2	2	1	2	1	2	1	2	1	1	1	2	1	3	2	2	2	2	2	3	3	3
4	1	3	2	3	1	1	1	1	1	2	2	2	2	1	1	1	1	2	1	2	2	3	2	3	2	3	4	4
3	2	2	1	2	2	2	2	1	2	2	3	2	1	1	1	2	1	2	2	1	2	2	1	2	1	2	2	1
3	2	2	1	2	1	1	1	1	1	2	1	2	2	4	1	1	1	2	1	1	1	1	1	2	1	1	1	1
3	2	1	1	2	1	1	2	1	1	1	2	2	1	3	4	1	1	3	1	2	1	1	1	2	2	1	1	1
3	1	1	1	1	2	1	1	1	3	3	4	3	3	2	1	1	1	3	3	2	2	2	2	2	1	1	1	2
2	2	4	3	4	2	3	3	2	3	3	3	3	2	2	4	2	2	3	4	3	3	2	3	3	2	3	3	2
4	2	2	2	2	2	2	2	1	1	3	1	2	2	2	2	1	3	3	2	2	2	2	2	2	2	2	3	3
3	1	1	1	1	1	2	2	1	3	2	2	3	3	3	3	2	1	3	2	3	2	2	1	3	1	1	2	2
3	1	1	1	1	1	1	2	2	2	1	1	2	1	1	1	1	2	2	1	2	1	2	1	2	2	3	3	3
4	2	1	1	2	1	1	1	1	1	1	2	2	1	2	1	2	1	2	1	1	2	2	1	2	1	1	1	2
4	1	1	1	1	1	3	3	2	2	3	3	3	3	1	1	1	1	3	2	2	2	3	2	2	2	2	2	2
4	1	1	1	2	1	1	1	1	2	2	4	2	1	1	1	1	1	3	1	1	2	2	2	1	2	1	1	1
2	1	2	1	2	1	2	2	2	1	2	2	2	2	1	1	2	1	2	1	1	2	2	2	2	1	1	1	1
4	1	1	1	1	1	1	1	1	2	1	1	1	1	1	1	2	1	1	1	1	2	2	1	1	2	2	2	1
3	2	2	1	2	1	2	3	2	2	2	2	2	2	2	1	1	3	2	2	2	2	2	2	2	2	3	3	1
3	2	1	1	1	1	1	1	3	2	1	2	1	1	1	1	1	1	1	1	1	1	2	1	1	2	1	1	1
3	1	1	1	1	1	1	2	1	2	1	1	2	2	2	2	1	2	2	1	1	1	1	1	1	1	1	1	1
2	1	1	1	1	1	1	1	1	1	2	3	2	2	2	2	2	1	2	1	1	2	3	1	3	2	1	1	1
3	1	1	1	1	1	1	1	1	1	1	1	2	2	2	1	2	1	2	1	1	1	1	1	1	1	1	2	1
3	2	2	1	2	1	1	1	1	1	2	2	2	2	1	1	1	1	2	1	1	3	1	3	1	2	1	1	1
2	1	1	1	1	1	1	1	1	1	1	1	2	2	1	1	1	1	2	1	3	1	1	1	1	2	2	1	2
2	1	1	1	1	1	1	1	1	1	1	1	1	1	1	1	1	1	1	1	1	1	2	2	2	1	1	1	2
3	1	1	1	1	1	1	1	1	1	1	2	2	2	2	2	2	1	2	2	2	2	2	2	2	2	2	2	2
3	1	2	1	1	1	1	1	1	1	2	2	2	2	1	1	1	1	2	1	2	1	2	2	2	2	2	2	2
2	2	2	1	3	1	1	1	1	1	3	4	3	2	1	1	1	1	2	1	2	2	2	1	2	2	1	2	2
2	1	1	1	1	1	1	1	1	1	1	1	1	1	1	1	2	2	2	1	1	2	2	1	2	1	2	2	1
2	1	1	1	1	1	1	1	1	2	1	1	1	1	1	1	1	1	1	1	2	1	1	1	1	1	1	1	2
3	1	1	1	1	1	1	1	1	1	2	1	1	1	1	1	1	1	2	1	1	1	1	1	1	1	1	1	1
4	2	2	1	2	1	2	2	2	2	2	1	2	2	2	2	2	1	2	1	1	2	2	1	1	2	1	1	1
4	2	1	1	1	1	1	1	1	2	2	1	1	1	1	1	1	1	2	1	1	1	1	1	1	1	4	1	4
3	1	1	1	2	1	2	2	2	2	2	1	2	2	2	1	1	1	2	2	1	1	2	1	2	2	2	2	2
2	4	4	4	4	4	4	4	2	4	3	4	4	4	2	2	4	2	2	4	4	2	3	3	3	3	4	3	4
4	2	2	1	1	1	2	1	1	1	2	2	1	2	1	1	1	2	1	2	1	2	3	3	2	2	3	2	2
3	1	1	1	1	1	1	2	1	1	2	1	2	2	1	1	1	1	2	1	1	1	1	1	1	1	2	2	1
4	2	2	2	1	1	1	1	2	2	3	2	2	2	2	1	1	1	2	1	2	2	2	2	2	1	2	2	2
4	1	1	1	1	1	1	1	1	2	2	2	2	2	2	1	1	1	1	1	1	1	1	1	1	1	2	2	2
2	1	2	1	1	1	1	1	1	1	1	1	1	1	1	1	1	1	1	1	1	1	1	1	1	1	1	1	1
1	2	2	1	1	1	1	1	1	1	1	2	2	1	1	1	1	1	1	1	1	1	1	1	1	1	1	2	1
4	2	2	2	2	1	2	2	2	2	2	2	2	2	2	1	2	1	2	2	2	2	2	2	2	2	2	2	2
4	2	2	1	1	1	1	2	1	1	2	3	2	2	1	1	1	1	2	1	1	1	1	1	1	1	1	2	1
3	1	2	1	2	1	1	1	1	2	2	2	1	1	1	1	1	1	2	2	1	2	2	2	2	2	1	1	2
3	1	2	1	2	1	1	2	1	1	2	2	2	2	1	1	2	2	2	1	1	1	3	2	2	1	2	2	2
1	2	1	1	2	1	2	2	2	1	2	1	2	1	1	1	1	1	2	1	1	2	2	1	1	1	1	1	1
3	2	1	1	2	1	2	2	1	2	2	3	2	2	1	1	2	1	2	2	1	1	2	2	2	2	2	2	1
4	2	2	1	1	1	1	1	1	2	2	1	1	1	1	1	1	1	2	1	1	2	1	2	2	2	2	2	2
2	2	2	1	2	1	1	1	1	2	2	3	2	3	2	1	1	1	2	1	1	2	3	2	3	1	1	1	1
3	2	2	1	1	1	1	1	1	1	1	1	2	2	2	1	1	1	2	1	1	2	2	3	3	3	3	3	3
2	2	2	1	3	1	2	1	1	1	2	2	2	2	1	1	2	1	2	1	2	1	1	2	2	1	1	1	1
4	2	3	2	2	1	3	1	2	1	3	2	2	3	1	1	1	1	2	2	2	1	2	1	2	3	1	2	3
2	1	1	1	1	1	1	1	1	1	1	1	1	1	1	1	1	1	1	1	1	1	1	1	1	2	1	1	1
4	2	4	2	2	1	1	1	1	1	2	2	2	2	1	1	2	1	2	2	2	1	1	1	2	2	2	3	4
2	2	1	1	1	1	1	2	1	2	2	1	2	1	1	1	1	2	2	2	3	1	1	1	1	1	2	3	4
3	2	2	1	2	1	1	1	1	1	2	2	2	2	1	2	1	1	2	1	2	1	2	1	2	2	2	1	2
4	2	2	1	1	1	2	1	1	2	1	2	2	1	1	1	1	1	2	2	2	1	2	1	1	2	3	2	2
3	2	2	1	1	1	1	2	2	2	2	2	2	2	2	2	2	2	2	2	2	2	2	1	2	2	1	1	1
1	2	2	1	2	1	2	2	2	3	2	2	2	2	1	1	2	1	2	2	1	1	2	2	2	2	1	2	1
1	2	2	1	2	1	2	2	1	2	2	2	2	2	2	1	1	1	2	1	1	1	2	2	2	2	2	2	2
3	1	3	1	2	1	1	2	1	1	2	1	2	1	1	1	1	1	2	1	1	1	1	1	1	1	2	1	2
1	1	1	1	2	1	1	1	2	2	2	2	2	1	1	1	2	2	2	1	2	2	2	2	2	2	1	1	1
3	1	1	1	1	1	1	1	1	2	1	2	1	1	2	2	3	1	2	1	1	1	1	1	2	2	1	1	2
4	1	1	1	1	1	1	1	1	1	1	1	1	1	1	1	1	1	1	1	1	1	1	2	1	1	2	2	2
3	1	2	1	1	1	1	1	1	3	1	1	2	1	1	1	1	1	1	2	1	1	1	1	1	1	1	1	2
3	3	2	2	2	1	2	2	3	3	2	2	2	1	1	1	1	1	3	3	2	3	3	2	3	3	3	2	3
3	2	1	1	2	1	1	1	2	2	2	1	2	1	1	1	1	2	3	2	3	2	2	2	2	3	2	2	3
3	2	2	1	2	1	1	1	1	2	2	1	2	1	1	1	1	2	2	1	1	2	2	2	2	2	2	2	2
3	2	3	2	2	2	2	2	1	3	2	2	2	2	1	1	3	1	2	2	2	2	2	2	2	2	2	3	2
3	1	1	1	1	1	2	2	1	2	2	1	2	1	1	1	1	1	2	2	1	1	2	2	2	2	2	2	1

## Sheet: print
Group_colum	characteristics	Column_item	item no	Group mark	cat1	cat2		order	135
1000		2	1	All	1	4		1
1	I	2	1	I	1	4		2
2	II	2	1	II	1	4		3
3	III	2	1	III	1	4		4
4	IV	2	1	IV	1	4		5
1000		3	2	All	1	4		6
1	I	3	2	I	1	4		7
2	II	3	2	II	1	4		8
3	III	3	2	III	1	4		9
4	IV	3	2	IV	1	4		10
1000		4	3	All	1	4		11
1	I	4	3	I	1	4		12
2	II	4	3	II	1	4		13
3	III	4	3	III	1	4		14
4	IV	4	3	IV	1	4		15
1000		5	4	All	1	4		16
1	I	5	4	I	1	4		17
2	II	5	4	II	1	4		18
3	III	5	4	III	1	4		19
4	IV	5	4	IV	1	4		20
1000		6	5	All	1	4		21
1	I	6	5	I	1	4		22
2	II	6	5	II	1	4		23
3	III	6	5	III	1	4		24
4	IV	6	5	IV	1	4		25
1000		7	6	All	1	4		26
1	I	7	6	I	1	4		27
2	II	7	6	II	1	4		28
3	III	7	6	III	1	4		29
4	IV	7	6	IV	1	4		30
1000		8	7	All	1	4		31
1	I	8	7	I	1	4		32
2	II	8	7	II	1	4		33
3	III	8	7	III	1	4		34
4	IV	8	7	IV	1	4		35
1000		9	8	All	1	4		36
1	I	9	8	I	1	4		37
2	II	9	8	II	1	4		38
3	III	9	8	III	1	4		39
4	IV	9	8	IV	1	4		40
1000		10	9	All	1	4		41
1	I	10	9	I	1	4		42
2	II	10	9	II	1	4		43
3	III	10	9	III	1	4		44
4	IV	10	9	IV	1	4		45
1000		11	10	All	1	4		46
1	I	11	10	I	1	4		47
2	II	11	10	II	1	4		48
3	III	11	10	III	1	4		49
4	IV	11	10	IV	1	4		50
1000		12	11	All	1	4		51
1	I	12	11	I	1	4		52
2	II	12	11	II	1	4		53
3	III	12	11	III	1	4		54
4	IV	12	11	IV	1	4		55
1000		13	12	All	1	4		56
1	I	13	12	I	1	4		57
2	II	13	12	II	1	4		58
3	III	13	12	III	1	4		59
4	IV	13	12	IV	1	4		60
1000		14	13	All	1	4		61
1	I	14	13	I	1	4		62
2	II	14	13	II	1	4		63
3	III	14	13	III	1	4		64
4	IV	14	13	IV	1	4		65
1000		15	14	All	1	4		66
1	I	15	14	I	1	4		67
2	II	15	14	II	1	4		68
3	III	15	14	III	1	4		69
4	IV	15	14	IV	1	4		70
1000		16	15	All	1	4		71
1	I	16	15	I	1	4		72
2	II	16	15	II	1	4		73
3	III	16	15	III	1	4		74
4	IV	16	15	IV	1	4		75
1000		17	16	All	1	4		76
1	I	17	16	I	1	4		77
2	II	17	16	II	1	4		78
3	III	17	16	III	1	4		79
4	IV	17	16	IV	1	4		80
1000		18	17	All	1	4		81
1	I	18	17	I	1	4		82
2	II	18	17	II	1	4		83
3	III	18	17	III	1	4		84
4	IV	18	17	IV	1	4		85
1000		19	18	All	1	4		86
1	I	19	18	I	1	4		87
2	II	19	18	II	1	4		88
3	III	19	18	III	1	4		89
4	IV	19	18	IV	1	4		90
1000		20	19	All	1	4		91
1	I	20	19	I	1	4		92
2	II	20	19	II	1	4		93
3	III	20	19	III	1	4		94
4	IV	20	19	IV	1	4		95
1000		21	20	All	1	4		96
1	I	21	20	I	1	4		97
2	II	21	20	II	1	4		98
3	III	21	20	III	1	4		99
4	IV	21	20	IV	1	4		100
1000		22	21	All	1	4		101
1	I	22	21	I	1	4		102
2	II	22	21	II	1	4		103
3	III	22	21	III	1	4		104
4	IV	22	21	IV	1	4		105
1000		23	22	All	1	4		106
1	I	23	22	I	1	4		107
2	II	23	22	II	1	4		108
3	III	23	22	III	1	4		109
4	IV	23	22	IV	1	4		110
1000		24	23	All	1	4		111
1	I	24	23	I	1	4		112
2	II	24	23	II	1	4		113
3	III	24	23	III	1	4		114
4	IV	24	23	IV	1	4		115
1000		25	24	All	1	4		116
1	I	25	24	I	1	4		117
2	II	25	24	II	1	4		118
3	III	25	24	III	1	4		119
4	IV	25	24	IV	1	4		120
1000		26	25	All	1	4		121
1	I	26	25	I	1	4		122
2	II	26	25	II	1	4		123
3	III	26	25	III	1	4		124
4	IV	26	25	IV	1	4		125
1000		27	26	All	1	4		126
1	I	27	26	I	1	4		127
2	II	27	26	II	1	4		128
3	III	27	26	III	1	4		129
4	IV	27	26	IV	1	4		130
1000		28	27	All	1	4		131
1	I	28	27	I	1	4		132
2	II	28	27	II	1	4		133
3	III	28	27	III	1	4		134
4	IV	28	27	IV	1	4		135

## Sheet: fre
			skew_median	0.730828
			2.5% delta	0.476184
			97.5% delta	1.01205
			Kurtosis	-0.364024
			2.5% delta	-1.02808
			97.5% delta	0.497884

## Sheet: main
item-length	person no.	step diff.		loop_start	loop_end			116		100	38		skew_median	2.5% delta	97.5% delta	上限	Kurtosis	2.5% delta	97.5% delta	this item21	20% & 80% skewness
22	115											1	0.730828	0.476184	1.01205		-0.364024	-1.02808	0.497884	-2.4948	-2.27296	-0.474568	-0.143619
threshold	step1	-3.76	According to the thresholds and item difficulties in response workdsheet									2								18.763	19.3176	23.8136	24.641
3	step2	-1.91	Click on Expected response generation to get data set in response worksheet									1								25	25	25
	step3	1.57										1								-3.54053	-6.03881	-1.97868	13.6509	1.90033	43.7939
	step4	4.11					23					1
							116					1
Note:												2
Data set preparation is in poly2 worksheet						in category worksheet						3
Print prcedure is set at print worksheet									Print worksheet			3
Condition is followed by extracting column A in print from poly2						0	better	N	column D	colum E		2
1000 represeting all sample								Poly2	27	IV		1
1 to meet the column C in print worksheet for all the person in poly2 worksheet												1
wheen met												1
we take the response to put in column M of main worksheet												2
Using bootstrapping to estimate the skewness and 95% from column M of main worksheet								in poly2 worksheet				4
Print and plot the results on to output worksheet												4
The necessary procedures of skewness and bootstrapping are shown in note worksheet												4
Click on Run in sheet and to get the results in ourput worksheet												3
												1
												2
												1
Check the skewness 95% CI												2
IF it covers the skew=0, we can say no any difference exhibits in attitude toward positive or negative for a single sample												1
When comparing two samples by the skewness 95% CI, we can see the two 95%CI band whether overlapped together to												1
judge the attitude different or not, which is consevatively assessed due to the distance between two means in a range of 2* SE_A												2
and 2 * Se_B. Usually we judge it by 2 Ses between two means in as distance.												2
												2
												2
												2
For response generation in response worksheet												2
1>in response worksheet, wee need to define the person abilities in column A, and average item difficulties in first Row												2
2> in main worksheet, we define the thresholds difficulties in A4 and C3 to C6 or C… compling to the step number definition in A4												3
3>decide the item length and person number in response worksheet, then we can click the button of "Expected response generation"												2
to get the expected responses generated in response worksheet.												2
												1
												2
												3
												4

## Sheet: output
		<Worse performance score Better>
		6	8	10	12	14	16	18	20	22	24	26	28	30	32	34	36	38	40	42	44	46	48	50	52	54	56	58	60	62	64	66	68	70	72	74	76	78	80	82	84	86	88	90	92	94	96	98	100
		1																						∥	├	●	┤
		2																						∥		├	●	┤
		3																						∥		├	●	┤
		4																						∥	├	●	┤
		5																						∥	├	●	┤
		7																						∥		├	●
		8																						∥	├	●	┤
		9																						∥		├	●	┤
		10																						∥		├	●
		11																						∥	├	●	┤
		13																						∥					├	●	─	─	┤
		14																						∥		├	─	●	┤
		15																						∥			├	─	●	─	┤
		16																						∥				├	─	●	┤
		17																						∥				├	●	┤
		19																						∥	├	─	●	┤
		20																						∥	├	●	┤
		21																						∥	├	●	┤
		22																						∥	├	─	●	┤
		23																						∥	├	●	┤
		25																						∥							├	─	─	●	─	─	─	─	─	┤
		26																						∥				├	●	─	─	┤
		27																						∥				├	─	●	─	┤
		28																						∥						├	─	●	─	─	┤
		29																						∥						├	─	─	●	─	─	─	┤
		31																						∥			├	●	─	┤
		32																						∥		├	●	┤
		33																						∥			├	●	─	┤
		34																						∥		├	─	●	─	┤
		35																						∥		├	─	●	┤
		37																						∥		├	●	─	┤
		38																						∥		├	●	┤
		39																						∥		├	●	─	┤
		40																						∥	├	─	●	┤
		41																						∥			├	●	┤
		43																						∥			├	●	─	┤
		44																						∥		├	●	┤
		45																						∥			├	─	●	┤
		46																						∥			├	●	─	┤
		47																						∥			├	●	─	┤
		49																						∥	├	●	┤
		50																						∥		●	┤
		51																						∥			├	●	┤
		52																						∥	├	●	┤
		53																						∥		├	●	┤
		55																						∥	●	┤
		56																						∥	├	─	●	┤
		57																						∥	├	●	┤
		58																						∥	●	┤
		59																						∥	●	┤
		61																						∥		●	┤
		62																						∥	├	●	┤
		63																						∥	├	●
		64																						∥		├	●	┤
		65																						∥	├	●	┤
		67																					├	∥	─	●	┤
		68																						∥	├	●	┤
		69																						∥	├	●	┤
		70																						∥	─	●	┤
		71																						∥	●	┤
		73																						∥	├	●	┤
		74																						∥		├	●	┤
		75																						∥		├	●	┤
		76																						∥	├	●	┤
		77																						∥	├	●	┤
		79																						∥		├	─	●	┤
		80																						∥			├	●	─	┤
		81																						∥			├	●	─	┤
		82																						∥		├	●	─	┤
		83																						∥		├	─	●	┤
		85																						∥				├	─	●	─	┤
		86																						∥				├	●	┤
		87																						∥				├	●	─	─	┤
		88																						∥			├	●	─	┤
		89																						∥				├	─	●	─	┤
		91																						∥		├	─	●	┤
		92																						∥		├	●
		93																						∥			├	●	─	┤
		94																						∥		├	─	●	┤
		95																						∥		├	─	●	┤
		97																						∥		├	─	●	─	┤
		98																						∥			├	●	┤
		99																						∥			├	●	┤
		100																						∥		├	─	●	┤
		101																						∥				├	●	─	┤
		103																						∥	●	┤
		104																						∥	├	●
		105																						∥	├	●	┤
		106																						∥	─	●	┤
		107																						∥	─	●	┤
		109																						∥			├	●	┤
		110																						∥		├	●	┤
		111																						∥			├	●	┤
		112																						∥		├	●	┤
		113																						∥		├	●	─	┤
		115																						∥		├	●	┤
		116																						∥			├	●	─	┤
		117																						∥		├	●	┤
		118																						∥		├	●	┤
		119																						∥	─	─	●	┤
		121																						∥	─	─	●
		122																						∥		●	┤
		123																						∥		├	●	┤
		124																						∥	├	─	●
		125																						∥	─	●	┤
		127																						∥	●	┤
		128																						∥		├	●	┤
		129																						∥	├	●	┤
		130																						∥	├	●	┤
		131																						∥	●	┤
		133																						∥	├	─	●	┤
		134																						∥		●	┤
		135																						∥		├	●	┤
		136																						∥		├	●	┤
		137																						∥	├	●	┤
		139																						∥	●	┤
		140																						∥	├	●	┤
		141																						∥	●	┤
		142																						∥	─	●	┤
		143																						∥	├	●	┤
		145																						∥	●	─	┤
		146																						∥	├	●
		147																						∥		├	●	┤
		148																						∥	─	●	┤
		149																						∥	├	●	┤
		151																						∥	├	●	┤
		152																						∥	├	●	┤
		153																						∥		├	●	┤
		154																						∥	├	●	┤
		155																						∥	├	●
		157																						∥	├	●	┤
		158																						∥	●	┤
		159																						∥	├	●	┤
		160																						∥	├	●	┤
		161																						∥	├	●	┤

## Sheet: response
0.20157	-0.4	-0.71	0.42	1.75	2.42	0.31	1.1	1.67	0.71	-1.49	-0.96	-2.04	-1.29	0.42	-0.48	0.6	0.16	-3.15	-2.48	1.83	-0.85	0.08	2.18	-0.31	0.53
0.61	3	3	2	1	2	2	2	1	2	3	2	3	3	2	3	2	1	2	3	2	3	3
6.07	3	3	3	3	2	3	3	3	3	3	3	3	3	3	3	3	3	3	3	3	3	3
1.1	2	2	2	2	2	2	3	2	2	3	3	3	3	3	2	2	2	3	3	2	2	2
0.26	2	3	2	2	2	2	2	1	2	3	2	3	2	2	2	2	2	3	3	2	3	2
-0.67	2	3	2	1	1	1	1	1	2	3	2	2	2	2	2	2	2	3	3	1	2	2
-0.08	2	2	2	2	1	2	2	2	2	2	3	2	2	2	2	2	2	3	3	2	2	2
2.71	3	3	3	3	2	3	2	3	3	3	3	3	3	3	3	2	3	3	3	2	3	3
0.97	3	3	2	1	2	2	2	2	2	3	2	3	2	2	2	3	2	3	3	2	3	2
-0.08	2	2	1	2	2	2	1	1	0	3	3	3	2	3	2	2	2	3	2	2	2	2
0.38	2	2	2	2	2	2	2	1	2	2	2	3	2	1	3	2	3	3	2	1	3	2
1.23	3	3	1	2	2	2	3	2	2	3	3	3	3	2	3	2	3	3	2	2	3	3
-0.92	2	2	2	1	1	2	1	1	1	3	2	2	2	2	2	2	2	3	2	2	2	2
-0.08	2	2	2	2	0	2	2	1	2	2	2	2	2	2	2	1	2	3	3	1	3	2
-0.2	2	2	2	2	1	2	2	2	2	2	2	3	2	2	1	3	1	2	3	2	2	3
0.26	3	2	2	2	2	1	2	0	2	3	2	3	2	2	2	2	3	3	3	2	3	2
2.49	3	2	3	2	2	3	3	2	3	3	3	3	2	3	3	3	3	3	3	1	3	3
3.59	3	2	3	2	2	3	3	2	3	3	3	3	3	3	3	3	3	3	3	3	3	2
2.11	3	3	2	2	2	2	3	2	3	3	3	3	3	2	3	2	2	3	3	2	3	2
0.85	1	2	1	2	1	2	2	2	2	2	3	3	2	2	2	2	2	3	2	2	3	2
0.15	2	3	2	1	1	2	2	1	1	2	2	2	2	2	2	2	2	3	3	2	2	2
0.38	2	2	2	2	1	3	3	2	1	2	2	2	3	1	2	1	3	2	3	2	3	2
1.23	2	3	3	1	1	3	2	3	2	3	3	3	3	2	2	2	2	3	3	2	3	3
1.95	2	3	3	3	1	3	2	2	3	3	3	3	2	2	2	3	2	3	3	2	3	2
0.85	2	3	2	1	2	2	2	1	1	2	3	3	2	2	2	2	2	3	3	3	2	3
2.29	3	3	2	3	2	3	3	2	2	3	3	3	3	3	3	2	2	3	3	2	3	2
0.03	3	2	3	2	1	2	2	2	2	3	3	2	3	3	2	3	2	3	3	1	3	2
0.26	3	3	2	2	1	2	2	2	2	2	2	2	3	2	3	1	2	3	3	2	2	2
0.49	3	3	2	2	3	2	1	1	2	2	2	3	2	2	3	1	2	3	3	1	2	2
-1.32	2	2	2	1	1	2	2	1	1	2	2	2	2	1	2	1	0	3	3	2	2	2
-1.05	3	2	2	1	1	1	2	2	1	2	3	2	2	1	1	1	2	3	2	0	2	3
0.73	2	2	2	2	1	2	2	2	2	3	2	2	2	2	2	2	2	3	3	2	3	2
0.15	2	2	2	2	2	2	2	2	1	2	3	3	2	2	2	3	3	3	3	1	2	2
1.64	2	2	2	3	2	2	2	2	3	3	3	2	3	2	1	2	3	3	3	2	3	2
4.06	3	3	2	2	2	3	3	3	2	3	3	3	3	3	2	3	3	3	3	2	3	3
0.26	2	2	3	2	2	2	2	2	2	2	2	2	2	1	2	2	3	3	3	2	3	2
0.03	2	3	0	3	2	3	2	1	2	2	3	3	3	2	3	2	2	3	3	2	2	2
0.26	3	1	2	2	0	2	2	2	2	2	3	3	3	3	2	2	2	3	2	2	3	2
1.64	3	3	3	1	2	2	2	1	2	3	3	3	3	2	2	2	3	2	3	3	2	2
2.11	3	3	2	3	2	3	2	1	3	2	2	3	3	3	3	3	3	3	3	3	3	2
1.79	2	3	3	2	2	3	2	3	3	3	2	3	3	3	3	2	3	3	3	2	2	3
4.82	3	3	3	2	2	3	3	3	3	3	3	3	3	3	3	3	3	3	3	3	3	3
0.85	3	2	2	2	2	2	2	2	1	2	3	3	3	1	2	2	2	3	3	2	2	2
1.5	3	3	3	2	1	3	2	2	3	3	2	3	3	3	2	2	2	3	3	1	2	3
0.38	2	3	2	2	0	1	2	1	2	2	2	3	3	2	2	2	2	3	3	2	2	2
2.95	3	3	3	3	2	2	3	2	3	3	2	3	3	3	3	3	3	3	3	1	3	3
0.15	2	2	2	2	2	2	2	2	2	2	3	3	2	2	2	2	2	2	3	2	3	2
-0.08	2	2	2	2	2	2	3	1	1	3	3	2	2	2	2	2	2	3	2	1	3	2
2.49	3	3	2	3	2	1	2	2	3	3	3	3	3	3	3	3	3	2	3	2	3	3
-0.43	3	2	2	1	1	2	1	1	2	2	2	2	2	2	2	1	1	3	2	1	2	2
3.24	3	2	3	2	2	3	3	2	3	3	3	3	3	2	3	3	3	3	3	2	3	3
1.1	2	1	3	2	2	2	2	2	2	2	3	3	3	2	2	2	2	3	3	2	3	2
0.26	2	2	2	1	2	2	1	2	1	2	3	3	2	3	3	2	2	3	3	0	2	3
-1.61	2	2	0	2	1	1	1	1	0	2	2	3	2	1	2	1	2	2	2	0	2	2
0.61	2	2	2	1	2	2	2	2	3	2	2	3	2	2	3	1	2	3	3	1	3	2
0.03	2	2	2	2	1	1	2	2	2	2	3	2	3	1	2	2	2	3	2	1	2	2
1.95	3	2	3	2	2	2	2	2	3	3	3	3	3	3	3	2	3	3	3	2	3	3
1.95	2	3	3	2	1	3	2	2	3	3	2	3	2	2	3	2	3	3	3	2	3	2
1.23	2	2	2	1	2	3	2	2	2	3	3	3	3	2	2	2	2	3	3	2	3	2
2.29	3	3	3	3	3	3	1	3	3	3	3	3	3	3	2	2	3	3	3	2	3	2
1.36	2	3	3	2	2	2	2	2	2	3	2	2	3	3	2	2	1	3	3	2	3	3
0.49	2	2	1	3	1	2	2	2	2	3	3	2	2	2	3	2	2	3	3	1	2	2
0.38	2	2	1	2	1	2	2	2	2	3	2	3	2	2	2	2	2	3	3	2	2	2
1.1	3	2	2	1	2	3	2	2	2	2	3	3	3	2	2	2	2	3	2	2	3	3
1.36	2	2	2	1	2	2	2	2	2	2	3	3	3	3	3	1	2	3	2	2	3	3
0.73	2	2	2	2	1	2	2	2	1	3	3	3	3	3	2	2	3	3	3	2	3	3
0.61	2	2	2	2	2	3	2	1	2	3	3	3	3	2	2	2	2	3	3	2	3	3
0.49	3	2	2	3	1	2	2	1	1	3	3	3	2	2	3	2	2	2	2	2	3	3
-0.67	1	2	2	2	1	2	2	2	2	3	2	3	2	1	2	2	1	2	3	1	2	3
0.97	2	3	3	2	2	3	2	2	3	3	3	2	3	2	2	2	3	3	3	2	3	3
1.79	2	3	2	2	1	3	2	2	2	3	3	3	3	3	3	2	3	3	3	2	2	2
0.97	1	3	2	2	1	2	1	2	3	3	2	3	3	2	3	3	2	3	3	2	2	2
-1.32	2	2	2	1	0	1	0	1	1	1	2	1	2	0	2	2	1	3	2	1	2	2
0.38	3	2	1	2	2	3	2	2	2	2	3	3	3	2	2	2	2	3	3	2	2	2
1.5	3	2	3	2	2	3	2	2	2	3	2	2	3	2	3	2	3	3	3	1	3	3
0.15	2	3	2	2	2	3	2	1	2	2	2	2	2	1	2	2	2	3	3	2	2	2
1.1	2	3	2	1	1	2	2	1	2	3	2	3	3	1	2	2	2	3	3	2	2	1
1.36	2	2	2	1	0	2	2	2	2	2	2	3	2	1	2	2	1	3	2	1	2	2
0.73	2	2	2	1	1	2	2	1	2	3	2	2	3	1	3	2	3	3	3	2	2	2
0.61	1	2	2	2	1	3	2	2	2	2	2	2	3	3	3	2	2	2	3	2	3	3
0.49	2	2	2	2	2	2	2	3	1	2	3	3	2	1	1	1	1	3	3	1	3	1
-0.67	3	2	1	2	2	2	2	2	2	1	2	2	2	0	3	2	2	2	3	2	2	3
0.97	2	2	2	2	1	1	2	1	2	3	2	3	2	2	3	2	2	3	3	1	2	1
1.79	3	2	1	2	2	2	1	1	2	3	2	3	3	2	2	2	3	3	3	1	2	0
0.97	2	3	1	2	0	2	1	1	1	3	3	3	2	2	3	3	2	3	2	0	2	2
-1.32	2	2	2	1	0	1	2	2	0	3	2	3	2	2	3	2	2	3	2	1	3	1
0.38	2	2	3	2	2	2	2	2	2	3	2	2	3	2	1	2	3	3	2	0	3	2
1.5	2	3	1	2	1	2	1	1	2	3	3	3	3	2	2	2	2	2	2	2	2	2
0.15	1	3	2	1	1	2	1	1	2	1	2	2	3	2	3	2	2	2	3	2	2	2
1.1	2	2	2	2	2	2	2	1	1	3	3	3	3	2	2	1	2	2	3	1	2	2
1.36	3	3	1	1	2	2	2	2	3	2	2	2	3	1	3	1	2	3	2	1	3	2
0.73	3	2	2	1	2	2	2	2	2	1	2	1	2	2	2	2	2	3	3	2	2	3
0.61	2	2	2	2	1	2	2	0	2	2	3	3	3	2	2	1	2	3	3	1	2	2
0.49	2	2	1	0	0	2	2	1	2	2	2	2	2	2	2	2	2	3	3	2	2	2
-0.67	2	2	1	2	1	1	2	2	2	3	2	3	2	2	3	2	2	3	3	1	2	1
0.97	1	3	2	1	1	2	1	1	3	1	2	3	2	2	3	2	1	3	3	2	2	2
1.79	1	3	2	1	1	2	2	2	2	2	3	3	3	2	2	2	2	3	3	1	2	2
0.97	2	3	2	2	1	3	2	1	2	3	3	3	2	2	2	2	3	3	3	1	2	2
-1.32	2	3	2	2	2	2	2	3	2	3	2	3	2	2	2	2	2	3	3	2	2	2
0.38	2	2	2	1	0	1	2	2	1	2	1	2	3	1	2	2	2	3	3	0	2	2
1.5	2	2	2	2	1	2	1	1	1	3	3	2	3	2	2	2	1	3	3	2	2	2
0.15	3	2	2	1	1	2	2	2	1	2	3	3	2	2	2	2	2	3	3	0	1	2
1.1	2	2	2	2	1	1	1	2	2	3	2	3	1	2	2	1	2	3	3	2	2	2
1.36	2	2	2	1	1	2	2	2	1	3	3	2	2	2	1	1	2	2	2	2	2	3
0.73	3	1	2	2	2	2	2	2	2	2	3	2	2	2	2	2	2	3	3	2	1	2
0.61	2	2	1	2	1	2	2	2	2	2	2	3	3	1	3	2	2	3	2	1	3	2
0.49	2	2	1	1	1	2	1	0	2	3	2	2	2	3	2	2	3	3	3	2	2	2
-0.67	2	3	2	1	1	2	2	1	2	2	3	2	2	2	2	2	2	3	3	1	3	2
0.97	2	1	2	0	2	2	2	2	1	3	3	3	2	2	2	2	2	2	3	1	2	2
1.79	3	2	2	1	1	2	2	2	2	2	2	3	3	2	1	2	2	3	3	1	2	1
0.97	2	2	2	1	1	2	2	1	2	3	2	2	2	2	2	2	1	3	2	1	3	2
-1.32	3	2	2	2	2	2	2	2	2	3	3	2	2	2	3	2	2	3	3	0	2	2
0.38	2	2	3	1	2	2	1	1	2	3	2	2	2	2	2	2	1	3	3	2	2	2
1.5	2	2	2	2	1	1	2	2	1	2	3	2	3	2	3	2	2	3	2	1	3	2
0.15	2	2	2	2	2	2	2	2	2	2	3	2	2	1	2	1	2	3	3	0	3	2
0.15	3	2	1	1	1	2	2	2	3	2	2	2	2	2	2	2	1	3	2	1	3	2
